# Supplementary material for: High variability of HIV and HCV seroprevalence and risk behaviours among people who inject drugs: results from a cross-sectional study using respondent-driven sampling in eight German cities (2011–14)
Source: BMC Public Health. 2016 Sep 5;16(1):927. doi: 10.1186/s12889-016-3545-4 (PMC5011883; doi:10.1186/s12889-016-3545-4)
Supplement: Additional file 1: — Sample proportion and estimated population proportion estimates for all variables. (XLS 75 kb) [file 12889_2016_3545_MOESM1_ESM.xls]

## Sheet: Tabelle1
		Berlin					Essen					Leipzig					Frankfurt					Cologne					Hanover					Munich					Hamburg
		n=337					n=197					n=130					n=285					n=322					n=252					n=235					n=319
		n	sample population proportion (%)	estimated population proportion (%)	95% CI		n	sample population proportion (%)	estimated population proportion (%)	95% CI		n	sample population proportion (%)	estimated population proportion (%)	95% CI		n	sample population proportion (%)	estimated population proportion (%)	95% CI		n	sample population proportion (%)	estimated population proportion (%)	95% CI		n	sample population proportion (%)	estimated population proportion (%)	95% CI		n	sample population proportion (%)	estimated population proportion (%)	95%CI		n	sample population proportion (%)	estimated population proportion (%)	95% CI
Socio-demographic variables for participants in eight German cities, 2011-14*
Socio-demographic variables
Age	Mean ± SD; median; range		35.6 ± 8.8; 35.0; 18-60					37.9 ± 7.9; 38.0; 19-55					29.4 ± 7.0; 29.0; 18-55					39.6 ± 8.7; 39.0; 20-64					39.9 ± 8.4; 41.0; 18-62					39.0 ± 8.7; 39.0; 19-64					38.3 ± 8.5; 39.0; 19-63					39.8 ± 8.9; 40.0; 17-65		-		29-41
	< 25 years	30	9.0	12.5	[4.6-20.1]		9	4.6	4.5	[0.9-10.5]		35	26.9	27.8	[16.2-43.2]		6	2.1	3.4	[0.1-10.5]		11	3.4	3.9	[1.0-8.8]		15	6.0	8.4	[2.7-16.4]		16	6.8	2.8	[1.2-4.7]		13	4.1	9.0	[2.4-17.1]		2.1-26.9
Gender
	Female	62	18.5	23.9	[15.1-32.9]		39	19.8	19.9	[8.3-35.2]		29	22.3	26.5	[13.0-36.8]		73	25.8	29.1	[19.0-38.0]		73	22.7	17.5	[11.1-24.6]		50	19.8	17.6	[9.6-27.0]		83	35.3	33.3	[23.5-46.4]		71	22.3	16.5	[10.4-23.2]		18.5-35.3
Country of birth	Foreign-born	103	30.6	25.0	[16.9-34.5]		38	19.3	12.8	[5.7-21.2]		12	9.2	5.8	[1.8-11.0]		59	20.7	20.0	[13.8-29.2]		67	20.8	22.5	[14.1-32.0]		57	22.6	33.1	[19.2-42.4]		39	16.6	11.2	[6.5-17.4]		84	26.3	20.5	[13.1-29.5]		9.2-30.6
	Eastern Europe and Former Soviet Union#	83	24.7	18.1	[10.7-27.1]		20	10.2	8.0	[2.8-15.5]		8	6.3	3.8	[0.4-8.9]		34	11.9				22	6.8	10.9	[3.5-20.0]		40	15.9	26.3	[12.9-35.3]		23	9.8	7.5	[3.2-13.1]		62	19.5	19.5	[10.6-28.6]		6.3-24.7
Educational level
	No school certificate	52	15.4	16.7	[10.0-24.0]		38	19.4	17.7	[10.0-28.3]		17	13.2	7.8	[4.1-13.6]		24	8.5	7.0	[3.4-10.1]		67	20.8	14.0	[8.7-20.4]		34	13.5	13.3	[6.1-22.3]		20	8.5	10.1	[3.1-20.1]		50	15.8	20.3	[11.8-29.1]		8.5-20.8
	Completed lower secondary - 9th grade	143	42.4	37.1	[28.2-45.6]		109	55.6	62.5	[43.9-72.8]		62	48.1	56.9	[41.8-69.2]		147	52.1	52.5	[42.9-62.0]		130	40.4	40.5	[30.9-50.4]		119	47.2	42.6	[31.6-55.8]		137	58.3	52.8	[40.7-64.6]		135	42.6	40.6	[31.5-50.3]		40.4-58.3
	Completed 10th grade	121	35.9	35.7	[27.9-44.8]		38	19.4	17.7	[10.0-28.3]		45	34.9	32.1	[21.1-45.3]		78	27.7	28.2	[20.6-38.9]		74	23.0	28.6	[18.6-39.1]		78	31.0	37.1	[23.5-48.8]		52	22.1	22.9	[13.4-33.9]		95	30.0	30.2	[21.4-38.4]		19.4-35.9
	High school graduate	21	6.2	10.5	[4.4-18.5]		11	5.6	4.0	[1.0-9.5]		5	3.9	3.1	[0.7-6.1]		33	11.7	12.3	[5.9-19.0]		51	15.8	16.8	[10.7-25.0]		21	8.3	7.0	[2.8-12.6]		26	11.1	14.1	[6.8-23.3]		37	11.7	8.9	[5.5-14.5]		3.9-15.8
Main sourse of income in the past 12 month
	Regular job/ unemployment benefit	56	16.8	18.1	[10.8-23.7]		29	14.7	23.3	[12.8-36.9]		25	19.4	13.6	[6.8-23.3]		67	23.8	24.6	[17.0-32.8]		59	18.3	18.2	[11.8-25.1]		61	24.2	25.6	[15.7-36.3]		67	28.6	26.5	[16.7-37.4]		84	26.8	25.2	[18.5 32.7]		14.7-28.6
	Social benefits/pension	289	86.5	87.1	[81.1-95.0]		176	89.3	93.6	[88.5-94.7]		111	86.1	89.0	[79.6-94.2]		231	81.9	80.2	[71.2-87.4]		291	90.4	92.1	[87.5-95.7]		217	86.1	85.5	[75.8-94.5]		192	82.1	88.1	[82.1-93.0]		229	72.9	70.2	[60.8-78.6]		72.9-90.4
Homelessness
	In the last 12 months##	29	8.6	5.6	[2.4 - 8.8]		28	14.2	6.9	[3.3-12.2]		28	21.5	16.1	[8.8-26.2]		79	28.7	21.2	[13.9-29.2]		48	15.3	10.3	[6.2-15.3]		17	6.8	3.4	[1.4-5.9]		27	11.5	8.4	[3.8-14.9]		55	17.3	11.1	[6.8-15.9]		6.8-28.7
	Ever	216	64.5	54.8	[45.9 - 64.5]		128	65.0	58.6	[45.4 - 71.8]		100	76.9	68.3	[53.9-82.1]		210	73.9	68.8	[58.0-77.1]		218	68.1	61.4	[51.4-72.0]		133	52.8	44.5	[32.2-56.5]		139	59.2	51.4	[39.4-63.8]		225	70.8	62.4	[51.1-72.5]		52.8-76.9
Serological and molecular findings for HIV and HCV, use of health care services and testing history for participants in eight German cities, 2011-14*
Serological and molecular findings	HIV +	13	3.9	3.7	[1.3-6.9]		12	6.1	3.2	[0.9-6.3]		0	0	-	-		26	9.1	7.1	[3.7-11.7]		5	1.6	5.1	[0.2-13.7]		22	8.7	7.5	[3.6 - 11.4]		7	3.0	1.7	[0.4-3.5]		16	5.0	3.4	[1.5-5.7]		0.0-9.1
	HCV seroprevalence; Anti-HCV + and/or HCV-RNA +	185	54.9	50.8	[41.0-58.4]		143	72.6	78.4	[70.3-87.3]		55	42.3	45.6	[27.4-58.4]		189	66.3	63.1	[54.0-74.3]		229	71.1	55.8	[45.1-66.6]		189	75.0	69.8	[58.2-79.7]		149	63.4	67.7	[56.5-77.5]		222	69.6	68.6	[60.2-76.9]		42.3-75.0
	Cleared infection; Anti HCV+, HCV RNA -	60	17.8	12.5	[8.6-18.1]		54	27.4	21.3	[12.7-33.9]		25	19.2	25.6	[9.0-38.4]		46	16.1	16.3	[10.6-23.4]		76	23.6	16.9	[11.1-22.7]		53	21.0	17.9	[10.3-29.0]		64	27.2	20.9	[14.1-30.2]		79	24.8	22.6	[14.4-33.0]		16.1-27.2
	Chronic infection; Anti HCV+, HCV RNA +	125	37.1	38.1	[28.2-45.1]		89	45.2	57.1	[43.3-70.0]		30	23.1	22.2	[9.5-39.4]		143	50.2	46.7	[38.2-58.0]		153	47.5	39.3	[29.6-49.8]		136	54.0	52.3	[39.3-63.0]		85	36.2	46.8	[33.3-59.0]		143	44.8	46.2	[35.9-55.4]		23.1-54.0
	Seroconverters; Anti HCV-, HCV RNA +	4	1.2	1.5	[0.1-3.6]		3	1.5	0.8	[0.0-1.9]		7	5.4	7.3	[0.4-19.9]		5	1.8	2.1	[0.2-5.1]		15	4.7	6.8	[3.0-13.0]		5	2.0	5.1	[0.4-14.7]		2	0.9	0.2	[0.0-0.6]		6	1.9	4.8	[0.3-11.8]		0.9-5.4
	Co-infections: Anti HIV+, Anti HCV+ and/or HCV RNA+	12	92.3	100.0	-		12	100.0	-	-		-	-	-	-		21	80.8	100.0	-		3	60.0	-	-		19	86.4	100.0	-		6	85.7	-	-		11	68.8	100	-		60.0-100.0
Use of health services and testing history	Use of harm reduction service (last 30d)	†	-	-	-		†	-	-	-		†	-	-	-		256	90.5	87.5	[79.8-93.4]		261	81.3	69.9	[57.0-80.3]		221	87.7	83.2	[70.5-93.3]		185	78.7	68.8	[57.3-79.6]		284	89.0	85.7	[78.8-93.1]		78.7-90.5
	Currently in OST	135	40.3	44.3	[35.6-53.9]		85	43.2	53.8	[40.6-67.6]		40	30.8	38.6	[19.3-51.3]		129	45.3	37.9	[29.8-46.6]		213	66.2	65.4	[54.8-74.8]		109	43.3	39.3	[27.8-51.8]		129	55.1	61.9	[50.2-73.4]		179	56.3	53.5	[42.4-63.4]		30.8-66.2
	Ever receiving OST	244	72.8	70.7	[61.4-78.9]		170	86.3	82.7	[69.8-91.8]		71	54.6	66.3	[46.6-76.1]		233	81.8	83.2	[76.7-89.0]		279	86.7	82.6	[72.3-90.6]		211	83.7	79.2	[67.4-88.8]		208	88.9	90.7	[83.6-95.9]		254	79.6	80.3	[71.6-87.5]		54.6-88.9
	Ever tested for HIV	298	90.6	89.6	[83.0-94.7]		184	94.4	95.0	[89.0-99.2]		98	76.6	80.2	[67.8-88.9]		277	97.5	98.6	[97.5-99.6]		302	95.0	95.0	[90.5-98.0]		233	94.3	89.4	[80.3-96.7]		220	96.1	97.0	[92.7-99.4]		301	95.0	94.7	[89.9-98.1]		76.6-97.5
	Tested for HIV (last 12m)###	173	57.1	54.2	[45.1-65.2]		125	68.3	74.7	[63.2-86.2]		54	43.9	50.6	[33.3-65.6]		171	66.3	62.7	[51.3-73.3]		207	69.7	73.8	[65.0-79.7]		137	60.6	57.0	[42.1-70.9]		146	69.9	57.6	[44.6-70.0]		197	68.4	70.3	[61.3-79.4]		43.9-69.9
	Ever tested for HCV	287	89.4	87.0	[78.9-93.3]		184	94.9	95.8	[93.4-99.4]		85	70.3	74.9	[61.2-85.5]		264	94.6	95.0	[92.7-98.1]		290	93.6	93.8	[89.1-98.2]		224	91.8	91.8	[87.1-96.1]		215	96.0	91.9	[80.3-99.0]		269	90.0	91.0	[85.8-95.5]		70.3-96.0
	Tested for HCV (last 12m)**	70	49.0	33.4	[13.5-47.1]		39	59.1	70.4	[25.9-94.5]		21	28.8	23.0	[10.2-51.3]		44	54.3	53.9	[32.2-81.8]		60	58.8	70.9	[37.1-82.4]		30	42.3	35.8	[31.5-78.3]		52	75.4	0.0	----		47	46.5	31.7	[13.0-65.3]		28.8-75.4
Substance use, sharing behaviours, sexuals risks and incarceration experience of participants in eight German cities, 2011-14*
Injecting drug use behavior	Years of injecting (mean ± SD; median; range)		13.4 ± 8.8; 13.0; 0-43					16.9 ± 9.0; 17.5; 0-40					10.5 ± 6.1; 10.0; 0-30					17.4 ± 10.0; 16.0; 0-44					17.9 ± 9.0; 18.0; 0-42					17.6 ± 9.4; 18.0; 0-43					17.4 ± 9.1; 17.5; 0-45					18.0 ± 9.4; 18.0; 0-43				10.0-18.0
	Injecting <2 years	26	7.8	9.1	[4.4-14.1]		10	5.1	3.7	[0.9-7.1]		14	11.1	26.3	[9.2-39.8]		14	4.9	3.3	[1.3-6.0]		13	4.0	6.2	[1.9-10.8]		8	3.2	8.5	[1.6-18.6]		12	5.2	2.9	[0.9-6.4]		19	6.0	11.2	[4.4-19.2]		3.2-11.1
	Injected drugs (last 30d)	279	82.8	78.3	[71.3-85.4]		170	86.3	76.0	[62.6-89.7]		99	76.2	76.2	[65.7-86.6]		238	83.5	83.6	[74.8-90.3]		263	81.7	73.7	[62.4-84.5]		202	80.2	66.7	[54.8-79.1]		187	79.6	76.7	[66.0-86.8]		282	88.4	85.4	[78.1-91.1]		76.2-88.4
	Injected daily (last 30d)	108	39.1	30.4	[22.8-43.0]		57	33.7	25.0	[12.8-39.6]		29	30.2	40.9	[18.0-65.0]		72	31.2	31.2	[18.7-39.9]		84	32.3	25.2	[15.6-40.1]		65	32.2	27.0	[18.4-45.1]		32	17.2	15.2	[5.6-37.1]		69	24.7	21.8	[14.2-33.5]		17.2-39.1
	Heroin consumed (last 30d)	280	83.1	82.8	(75.7-88.5)		154	78.2	61.6	[46.4-78.4]		89	68.5	62.5	[45.1 -74.9]		224	78.6	77.9	[67.8-85.9]		275	85.4	77.6	[66.8-87.7]		189	75.0	69.3	[56.9-82.0]		133	56.8	45.0	[34.2-58.1]		201	63.2	55.7	[45.2-65.3]		56.6-85.4
	Cocaine consumed (last 30d)	125	37.1	31.3	[24.1-41.1]		120	60.9	56.8	[43.4-72.6]		23	17.7	18.7	[9.9-32.6]		125	44.0	36.0	[28.7-46.3]		150	46.7	34.7	[26.1-43.0]		166	65.9	50.5	[39.3-63.6]		49	20.9	14.0	[6.1-24.3]		255	79.9	76.2	[66.6-83.8]		17.7-79.9
	Crack consumed (last 30d)	8	2.4	2.5	[0.5-5.9]		6	3.1	3.7	[0.5-8.2]		1	0.8	0.7	[0.0-6.9]		204	71.6	62.0	[50.7-71.9]		6	1.9	3.5	[0.5-7.4]		147	58.6	58.8	[45.2-70.5]		1	0.4	1.1	[0.0-4.4]		146	45.9	35.8	[27.0-44.5]		0.4-71.6
	Methamphetamine (last 30d)	9	2.7	3.6	[0.9-7.0]		0	0.0	0.0	-		87	67.4	62.2	[53.2-79.9]		4	1.4	0.8	[0.1-1.9]		3	0.9	0.4	[0.0-1.4]		0	0	-	-		15	6.4	5.3	[0.6-12.0]		7	2.2	1.1	[0.1-2.5]		0.0-67.4
Unsafe Use behaviour
	Shared needle/syringes (last 30d)	40	15.0	8.3	[5.0-14.2]		32	19.2	12.6	[5.1-23.8]		17	17.9	6.8	[2.5-11.2]		11	4.7	5.0	[1.7 - 9.2]		51	19.5	22.4	[12.5-37.0]		44	22.3	18.9	[9.7-35.1]		24	13.2	8.0	[2.2-13.2]		29	10.6	6.2	[2.9 - 8.3]		4.7-22.3
	Shared equipment (spoon, filter, water) (last 30d)	99	37.5	27.9	[23.6-41.8]		56	33.5	28.1	[15.6-42.9]		40	42.6	34.0	[19.8-53.4]		99	43.8	42.1	[30.3 - 53.8]		84	33.6	30.6	[22.5-45.1]		64	33.0	36.2	[20.9-48.6]		61	34.5	24.8	[12.0-35.9]		87	33.0	29.7	[20.4 - 39.3]		33.0-43.8
Sexual risks	Sexual intercourse (last 12m)	237	72.9	65.7	[58.0-75.7]		144	77.0	68.5	[53.6-81.9]		110	84.6	88.6	[72.7-96.4]		228	80.9	77.6	[69.6-84.9]		224	74.2	74.4	[65.1-82.2]		182	73.7	74.5	[62.8-83.7]		193	82.1	77.2	[64.2-87.2]		237	75.0	73.3	[62.0-81.9]		72.9-84.6
	No condom use during last sexual intercourse	133	56.1	61.4	[44.8-72.6]		59	44.9	47.4	[25.4-57.3]		45	63.4	62.6	[48.0-86.7]		125	56.3	61.8	[47.5-72.5]		138	61.6	65.5	[50.3-77.1]		109	60.2	54.1	[40.5-78.4]		130	69.1	59.4	[46.9-76.6]		134	56.5	57.2	[45.4-69.3]		44.9-69.1
	Last sexpartner was IDU	134	57.5	60.8	[46.4-72.5]		73	51.4	46.8	[24.5-60.9]		70	68.6	61.4	[46.3-78.0]		139	65.6	65.8	[50.0-75.8]		120	56.1	45.6	[30.8-59.2]		105	64.4	45.0	[22.4-70.2]		127	69.4	63.4	[48.4-79.5]		118	54.1	53.1	[42.6-71.1]		51.4-69.4
Incarceration	Ever incarcerated	257	76.5	70.5	[59.3-79.1]		169	85.8	84.6	[73.3-94.7]		108	83.1	85.4	[75.3-91.6]		239	84.2	81.9	[74.0-88.6]		262	81.9	74.9	[65.5-84.3]		214	85.6	83.2	[74.1-90.1]		171	72.8	73.7	[61.7-82.3]		254	79.6	73.8	[64.0-82.2]		72.8-85.8
	Total duration incarceration (yr)
	Mean ± SD; median; range####		3.8 ± 4.5; 2.0; 0-26					5.3 ± 5.2; 4.0; 0-23					3.4 ± 4.3; 2.0; 0-24					5.1 ± 5.5; 3.0; 0-29					4.8 ± 5.0; 3.0; 0-23					6.5 ± 6.3; 5.0; 0-30					3.2 ± 3.6; 2.0; 0-15					5.0 ± 4.9; 4.0; 0-20				2.0-5.0
	Injecting in prison (ever)	101	39.3	37.8	[28.9-48.4]		55	32.7	26.6	[14.0-43.1]		19	17.8	20.0	[5.0-24.5]		59	24.7	20.1	[15.0-30.4]		78	29.9	19.3	[12.3-26.7]		78	37.0	31.2	[19.7-50.0]		35	20.5	18.1	[6.3-35.9]		70	27.7	27.0	[18.3-43.4]		17.8-39.3
	Shared needle/syringes/ equipment (among those injecting during their last imprisonment )	32	33.0	20.4	[5.7-35.3]		20	37.7	0	[0-100]		7	38.9	6.9	[0.0-27.6]		20	36.4	38.4	[0.0-91.4]		38	49.4	49.9	[11.0-67.8]		32	41.0	36.6	[2.6-42.2]		14	40.0	19.4	[0-100]		33	48.5	40.7	[34.4-81.2]		33.0-49.4
	Unprofessionally tattooed/pierced in prison (ever)	81	24.2	18.7	[12.5-24.1]		67	34.5	28.5	[15.4-42.5]		39	32.2	27.0	[10.2-30.8]		79	27.8	19.4	[13.8-26.0]		97	30.2	16.7	[12.0-22.3]		76	30.3	25.1	[15.0-36.0]		45	19.4	12.1	[6.3-17.6]		71	22.3	22.4	[14.5-32.2]		19.4-34.5
RDS Network Size
	Mean	43.7	-	-	-		29.6	-	-	-		23.7	-	-	-		24.6	-	-	-		37.5	-	-	-		40.6	-	-	-		37.3	-	-	-		40.0		-	-		-
	Median	25	-	-	-		20	-	-	-		15	-	-	-		12	-	-	-		25	-	-	-		18	-	-	-		20	-	-	-		20	-	-	-		-
	Range	0-1000	-	-	-		0-200	-	-	-		0-350	-	-	-		0-450	-	-	-		0-300	-	-	-		0-1000	-	-	-		0-300	-	-	-		0-400	-	-	-		0-1400
	*Footnote: Because not all participants replied to every variable, some variables include missing values. This means that the city-specific denominator for some variables might be lower than the n displayed at the top of the table.
	# East-Europe and Former Soviet Union: Includes PWID reporting being born in the following 24 countries: Azerbaijan, Bosnia & Herzegovina, Bulgaria, Croatia, Czech Republic, Estonia, Georgia, Hungary, Kazakhstan, Kosovo, Kyrgyzstan, Latvia, Lithuania, Montenegro, Poland, Romania, Russian Federation, Serbia, Slovakia, Slovenia, Tajikistan, Ukraine, Uzbekistan and Yugoslavia.
	## Defined as ‘homeless at least one week or living in a shelter for homeless people’
	### Excludes known HIV positives (except those reporting testing positive within the last 12 month)
	#### Median duration of imprisonment comprises the cumulated time of imprisonment
	~Including juvenile arrest/prison, pre-trial custody, prison, forensic commitment
	† Data not collected
